# Supplementary material for: Analysis of Altered Flowering Related Genes in a Multi-Silique Rapeseed (Brassica napus L.) Line zws-ms Based on Combination of Genome, Transcriptome and Proteome Data
Source: Plants (Basel). 2023 Jun 23;12(13):2429. doi: 10.3390/plants12132429 (PMC10346454; doi:10.3390/plants12132429)
Supplement: Supplementary file 1 [file plants-12-02429-s001.zip]

Archive with 8 entries (8 files):
- figure S3-heat map-MEK.png
- figure S4-heat map xd-p1-mek-p1.png
- Table s1-52.xlsx
- Table s2-125.xlsx
- Table s3-191.xlsx
- Table s4-1173.xlsx
- figure S1-new.jpg
- figure S2-heat map-XD.png
