# Supplementary material for: Analysis of Altered Flowering Related Genes in a Multi-Silique Rapeseed (Brassica napus L.) Line zws-ms Based on Combination of Genome, Transcriptome and Proteome Data
Source: Plants (Basel). 2023 Jun 23;12(13):2429. doi: 10.3390/plants12132429 (PMC10346454; doi:10.3390/plants12132429)
Supplement: Supplementary file 1 [file plants-12-02429-s001.zip › Table s1-52.xlsx]

## Sheet: Table s1-52
Table S1: The 52 specific DAPs in G0 group and their annotations.
#ID	P1XD-1	P1XD-2	P1XD-3	P2XD-1	P2XD-2	P2XD-3	P2XD_vs_P1XD_Pvalue	P2XD_vs_P1XD_log2FC	P2XD_vs_P1XD_(Pvalue_0.05_FC_1.2)_regulated	KEGG_pathway_annotation	COG_class	COG_class_annotation
BnaA01g15900D	115.2	129.1	117.2	86.9	86.1	82.7	0.0099365	0.499543	up	--	[O]	Posttranslational modification, protein turnover, chaperones
BnaA01g32930D	95	116.8	111	57.4	85.3	52.8	0.0318009	0.723472	up	--	--	--
BnaA02g02910D	122.7	124.4	132.8	89	85.4	106.5	0.0216278	0.435563	up	--	--	--
BnaA03g16010D	99	93.3	93.5	123	113.9	127.2	0.0105775	-0.349329	down	--	--	--
BnaA03g30580D	97	85.7	101.1	116.6	110.2	115.8	0.0352278	-0.271651	down	Ribosome (ko03010)	[J]	Translation, ribosomal structure and biogenesis
BnaA03g56650D	117.7	128.2	134.4	88.3	105.9	99	0.0148389	0.375253	up	--	--	--
BnaA03g58260D	96.9	94.6	91.4	122.1	112.4	126.5	0.0151253	-0.351707	down	--	--	--
BnaA05g20810D	98.7	96.4	116.6	70.2	87.7	68.7	0.0326006	0.46001	up	--	[R]	General function prediction only
BnaA06g38740D	111.3	109.4	110	88.9	93.6	82	0.0201693	0.322255	up	--	--	--
BnaA07g14830D	108.4	112.1	116.7	84.2	94.5	89	0.0043088	0.332987	up	--	--	--
BnaA07g16560D	95.8	97.4	100.1	121.4	124.6	109.9	0.0348314	-0.279095	down	mRNA surveillance pathway (ko03015)	--	--
BnaA07g37730D	100.7	86.9	90	122.9	110.4	122.7	0.0112915	-0.35887	down	--	[J]	Translation, ribosomal structure and biogenesis
BnaA08g07640D	103.8	93.3	89.9	129.2	127.5	116.6	0.00754909	-0.379285	down	--	[G]	Carbohydrate transport and metabolism
BnaA09g37800D	92.5	92.8	105.5	75.8	77.1	84.9	0.0329273	0.290279	up	Fructose and mannose metabolism (ko00051);; Starch and sucrose metabolism (ko00500);; Amino sugar and nucleotide sugar metabolism (ko00520)	[G]	Carbohydrate transport and metabolism
BnaA09g44030D	81	73.9	79.3	140.9	126.3	138.8	0.00186659	-0.793739	down	Ribosome (ko03010)	--	--
BnaA09g44520D	92.5	91.1	81.1	124.4	115	127.9	0.00294677	-0.472601	down	Ribosome (ko03010)	--	--
BnaA09g46460D	102.3	94.6	90.7	120.5	106.2	122	0.0347714	-0.277923	down	--	--	--
BnaA09g47450D	104.3	106.9	114.8	87.3	87	87.6	0.0208784	0.315856	up	--	--	--
BnaA09g48050D	72.4	75.8	88.7	115.8	117.3	96.8	0.0226871	-0.477751	down	DNA replication (ko03030);; Nucleotide excision repair (ko03420);; Mismatch repair (ko03430);; Homologous recombination (ko03440)	[L]	Replication, recombination and repair
BnaA09g54750D	98.8	81.3	99.2	118.9	127.1	115.3	0.0243679	-0.371382	down	--	[M]	Cell wall/membrane/envelope biogenesis
BnaA09g56940D	95.1	88.2	87.9	113.5	109.7	110.5	0.00460677	-0.299195	down	Aminoacyl-tRNA biosynthesis (ko00970)	[NW]	Cell motility;; Extracellular structures
BnaA10g07050D	109.7	133.3	104.6	61.8	78.3	48.2	0.0128488	0.884395	up	--	--	--
BnaA10g29840D	116.9	113.6	128.9	90.6	106.6	94.9	0.0282275	0.299128	up	--	[S]	Function unknown
BnaAnng21200D	101.8	88.2	86.6	104.7	114.3	114.4	0.0377687	-0.269453	down	--	--	--
BnaAnng26580D	137.2	142.7	125.5	67.8	71.7	72.3	0.00376663	0.936643	up	--	[CR]	Energy production and conversion;; General function prediction only
BnaAnng32860D	101.7	117.3	128.6	89.7	94	79.4	0.0481592	0.401817	up	--	--	--
BnaC01g00240D	94.9	104.4	107.1	78.2	87.4	83.4	0.0167625	0.299271	up	--	[O]	Posttranslational modification, protein turnover, chaperones
BnaC01g00730D	101.6	106.3	118.5	92.6	86.7	82.3	0.0301348	0.319279	up	--	--	--
BnaC02g06570D	48.1	49.2	44.2	170	146.9	175.1	0.00445562	-1.79786	down	--	[O]	Posttranslational modification, protein turnover, chaperones
BnaC02g14070D	87.1	91.3	128.1	47.2	58.1	45.4	0.0474586	1.02421	up	--	--	--
BnaC03g22000D	56.3	78.3	69.9	37.2	50.9	35.3	0.0316269	0.728758	up	--	--	--
BnaC03g41050D	97.1	89.6	88.1	116.1	108.8	108.6	0.00650759	-0.279305	down	--	[J]	Translation, ribosomal structure and biogenesis
BnaC03g55820D	103.6	95.7	90.6	114.5	120.7	118.7	0.0161907	-0.287786	down	RNA degradation (ko03018)	[J]	Translation, ribosomal structure and biogenesis
BnaC03g56370D	105	109.6	107.6	84	88.2	81.7	0.00103323	0.343696	up	--	--	--
BnaC05g23320D	45.6	54.6	55.2	38.1	40.1	43.8	0.049417	0.349105	up	--	--	--
BnaC05g44780D	83.5	98.6	87.2	110.6	109.9	112.4	0.0398885	-0.305875	down	--	--	--
BnaC06g34770D	93	89.9	81	99	111.7	116.4	0.0346057	-0.30974	down	Basal transcription factors (ko03022)	[R]	General function prediction only
BnaC07g21650D	141.9	115.8	120.3	77.7	102.4	73.6	0.0270076	0.575263	up	--	--	--
BnaC07g30560D	98.9	81.4	88.2	108.9	103.6	113.7	0.042696	-0.280835	down	--	--	--
BnaC08g11180D	80.8	85.7	87.1	113.8	104.3	118	0.0101105	-0.406336	down	--	--	--
BnaC08g28270D	105.9	90.7	91.5	123.2	108.1	115.8	0.0413116	-0.268782	down	RNA transport (ko03013)	--	--
BnaC08g36610D	135.4	134	114.7	93.1	88.3	88.9	0.0249299	0.50692	up	Ribosome (ko03010)	--	--
BnaC08g37220D	125.1	118.5	118.6	85.1	84.6	78.4	0.000243564	0.545865	up	Ribosome (ko03010)	--	--
BnaC08g38330D	112.4	108.5	114.4	86.9	92.2	86.3	0.000822633	0.337284	up	--	--	--
BnaC08g38590D	127.6	114	125.6	90.2	83.4	83.3	0.00429887	0.515359	up	--	--	--
BnaC08g41120D	109.4	115	110.5	82.8	87.5	82.3	0.000327029	0.406876	up	Glycine, serine and threonine metabolism (ko00260);; Glyoxylate and dicarboxylate metabolism (ko00630);; Carbon metabolism (ko01200)	[CHR]	Energy production and conversion;; Coenzyme transport and metabolism;; General function prediction only
BnaC08g42870D	113.4	112.7	110.3	96.9	85.2	87.3	0.0195697	0.320428	up	--	[J]	Translation, ribosomal structure and biogenesis
BnaC08g49820D	116	116.8	135.9	75.4	74.7	97.7	0.0162535	0.573271	up	DNA replication (ko03030);; Nucleotide excision repair (ko03420);; Mismatch repair (ko03430);; Homologous recombination (ko03440)	[L]	Replication, recombination and repair
BnaC09g06130D	89.4	90.3	89.3	116.4	107.7	127.4	0.0400007	-0.385919	down	--	[T]	Signal transduction mechanisms
BnaC09g21500D	104.1	108.6	117.8	84.2	93.5	94	0.0207663	0.282636	up	--	--	--
BnaCnng42590D	114.3	112	115.8	90.9	86.1	87.4	0.000205034	0.371696	up	--	--	--
BnaCnng52300D	91.9	100.7	95.6	72.1	85.9	72.7	0.0312476	0.321052	up	--	--	--
