# Supplementary material for: Analysis of Altered Flowering Related Genes in a Multi-Silique Rapeseed (Brassica napus L.) Line zws-ms Based on Combination of Genome, Transcriptome and Proteome Data
Source: Plants (Basel). 2023 Jun 23;12(13):2429. doi: 10.3390/plants12132429 (PMC10346454; doi:10.3390/plants12132429)
Supplement: Supplementary file 1 [file plants-12-02429-s001.zip › Table s2-125.xlsx]

## Sheet: Table s2-125
Table S2: The 125 specific DAPs in G1 group and their annotations.
#ID	P1MEK-1	P1MEK-2	P1MEK-3	P2MEK-1	P2MEK-2	P2MEK-3	P2MEK_vs_P1MEK_(Pvalue_0.05_FC_1.2)_regulated	KEGG_pathway_annotation	COG_class	COG_class_annotation
BnaA01g00140D	109.6	114	115.6	81.9	92.6	92.3	up	Phenylpropanoid biosynthesis (ko00940)	[G]	Carbohydrate transport and metabolism
BnaA01g04260D	93.3	108.2	107.5	123.7	131	122.7	down	--	--	--
BnaA01g06800D	87.8	84.1	95.1	120.8	107.4	112.2	down	--	[P]	Inorganic ion transport and metabolism
BnaA01g07830D	114.1	116.2	102.3	94.4	90.6	87.2	up	--	[J]	Translation, ribosomal structure and biogenesis
BnaA01g13780D	122.2	104.1	109.3	70.8	87.4	87.5	up	--	[O]	Posttranslational modification, protein turnover, chaperones
BnaA01g24580D	92.5	84.3	98.5	117.5	116.3	104.4	down	Proteasome (ko03050)	[O]	Posttranslational modification, protein turnover, chaperones
BnaA01g32830D	86.3	81.6	92	115.4	116.5	112.7	down	--	--	--
BnaA01g35710D	83.6	84.6	88.4	119.4	109.3	104.9	down	--	--	--
BnaA02g03630D	87.2	61.6	113.5	139.7	157.6	143.2	down	Plant-pathogen interaction (ko04626)	[T]	Signal transduction mechanisms
BnaA02g04470D	110.4	109.9	104.5	80.1	87.5	86.6	up	Phagosome (ko04145)	--	--
BnaA02g06740D	81.6	90.6	71.2	92.9	105.3	109.3	down	--	--	--
BnaA02g35270D	92.9	86.9	95.8	107.8	110.5	114.1	down	--	--	--
BnaA02g35980D	118.9	111.4	116.8	96.3	93.4	90.5	up	--	[O]	Posttranslational modification, protein turnover, chaperones
BnaA02g36490D	103.6	108.5	115.1	91.2	88.7	90.7	up	--	--	--
BnaA03g23710D	102.7	76.7	95.5	129.6	125	117.5	down	--	--	--
BnaA03g32390D	84.9	82.2	116.8	151.8	135.5	127.4	down	--	--	--
BnaA03g36490D	90.3	95.7	94.8	107.6	113.7	123.8	down	--	--	--
BnaA03g40670D	108.6	106.8	109.4	77.2	82.1	92	up	--	--	--
BnaA03g48280D	99.6	115.4	107	86.2	91.3	86	up	--	[O]	Posttranslational modification, protein turnover, chaperones
BnaA03g57760D	58.9	73.9	58.2	93.5	100.5	91.3	down	--	--	--
BnaA04g08550D	117.4	109.3	123.6	83.8	99.5	98.2	up	--	--	--
BnaA04g20060D	115.6	108.5	111.7	81.7	88.4	95.1	up	--	--	--
BnaA05g01100D	106.7	102.4	97.7	78.1	87.5	79.9	up	--	[J]	Translation, ribosomal structure and biogenesis
BnaA05g17350D	109.8	110.4	105.4	95.9	92.8	81.9	up	Ribosome (ko03010)	--	--
BnaA05g20600D	129.6	117.5	128.3	84.3	88.5	90	up	Phenylpropanoid biosynthesis (ko00940)	[G]	Carbohydrate transport and metabolism
BnaA05g25010D	107.6	119.3	103.2	97	91.6	85.4	up	--	--	--
BnaA05g25350D	109.1	116	114.5	92.7	91.3	98.1	up	--	--	--
BnaA05g26530D	89.8	86.1	108.4	132.6	130.9	124.6	down	--	--	--
BnaA05g30160D	117.8	128.7	119.2	102.8	88.8	79.5	up	--	[C]	Energy production and conversion
BnaA05g34770D	104.7	115.7	101.4	91.3	87.9	86.6	up	--	--	--
BnaA06g00150D	126.3	140.6	120.9	106.7	94.8	87	up	--	--	--
BnaA06g00730D	107.6	102.1	103.1	76	90.2	87.7	up	--	--	--
BnaA06g04130D	22.5	67.7	37.3	157.9	109	117.9	down	--	--	--
BnaA06g07790D	117.2	128.7	104.9	100.1	90.2	83.5	up	Carbon fixation in photosynthetic organisms (ko00710);; Carbon metabolism (ko01200)	[G]	Carbohydrate transport and metabolism
BnaA06g09020D	122.9	103.3	110.8	94.7	80.2	85.9	up	Purine metabolism (ko00230);; Pyrimidine metabolism (ko00240)	[F]	Nucleotide transport and metabolism
BnaA06g09990D	108.6	105.6	102.3	84.5	93.1	85.7	up	Protein export (ko03060)	[U]	Intracellular trafficking, secretion, and vesicular transport
BnaA06g11670D	105.1	111.9	132.7	159.3	143.3	145.8	down	--	--	--
BnaA06g17600D	125.8	106.7	120.9	90.1	92.3	82.7	up	--	--	--
BnaA06g23190D	121.8	105.7	116.5	100.1	91.8	83.9	up	Photosynthesis (ko00195)	--	--
BnaA06g26290D	89.8	84	102.8	120.6	114.5	111.6	down	Plant-pathogen interaction (ko04626)	[T]	Signal transduction mechanisms
BnaA06g26400D	112.9	116.8	103.4	91.2	89.9	88.2	up	--	--	--
BnaA06g35680D	102.5	109.7	95.4	140.9	138.3	121.2	down	--	--	--
BnaA07g02500D	129.5	106.9	116.8	74.4	79.7	91.1	up	--	--	--
BnaA07g09800D	90.6	83.4	84.3	115.4	105.4	110.7	down	Cysteine and methionine metabolism (ko00270);; Arginine and proline metabolism (ko00330);; beta-Alanine metabolism (ko00410);; Glutathione metabolism (ko00480)	[E]	Amino acid transport and metabolism
BnaA07g15680D	99.2	91	90.4	123.7	116.6	110.9	down	--	--	--
BnaA07g16530D	114.1	106	104.8	98.4	88.7	80.6	up	Photosynthesis - antenna proteins (ko00196)	--	--
BnaA07g22500D	97.6	88.5	90.9	105.7	116.9	113.1	down	mRNA surveillance pathway (ko03015)	--	--
BnaA08g04610D	119.1	123.6	105.8	97.6	93.4	88.8	up	Carbon fixation in photosynthetic organisms (ko00710);; Carbon metabolism (ko01200)	[G]	Carbohydrate transport and metabolism
BnaA08g25250D	97.2	86.7	99.4	117.1	119.1	123.4	down	--	--	--
BnaA08g26730D	138.3	109	135.3	69.8	77.2	82.6	up	--	--	--
BnaA09g00680D	103.2	117.8	106.7	84	86.5	92.6	up	Ribosome (ko03010)	[J]	Translation, ribosomal structure and biogenesis
BnaA09g10290D	96.8	103.5	94.2	59.6	71.5	70.4	up	Ribosome biogenesis in eukaryotes (ko03008)	--	--
BnaA09g11830D	90.8	78	95.8	110.9	121.7	105.7	down	--	[O]	Posttranslational modification, protein turnover, chaperones
BnaA09g12710D	86.5	84.1	95.1	114.3	107.7	107.5	down	--	--	--
BnaA09g19400D	109.7	113.1	114.3	90.3	98.6	90.3	up	--	--	--
BnaA09g21500D	112.7	132.7	143.9	78	86.2	86.3	up	--	--	--
BnaA09g29910D	110.5	118.4	109	101.5	88.3	88.2	up	DNA replication (ko03030);; Nucleotide excision repair (ko03420);; Mismatch repair (ko03430);; Homologous recombination (ko03440)	[L]	Replication, recombination and repair
BnaA09g33310D	92	83	92.1	104.4	116.8	120.6	down	Glycolysis / Gluconeogenesis (ko00010);; Carbon metabolism (ko01200);; Biosynthesis of amino acids (ko01230);; RNA degradation (ko03018)	[G]	Carbohydrate transport and metabolism
BnaA09g35350D	111.8	105.5	99.6	86.5	87.3	88	up	--	--	--
BnaA09g38880D	98.5	96.5	104.3	125.5	125.7	111.8	down	--	--	--
BnaA09g42770D	90.5	95.5	79.1	115.3	114.5	107.5	down	Fatty acid biosynthesis (ko00061);; Biotin metabolism (ko00780);; Fatty acid metabolism (ko01212)	[I]	Lipid transport and metabolism
BnaA09g43110D	123.8	104.8	117	88.9	90.8	88.4	up	--	[T]	Signal transduction mechanisms
BnaA09g44650D	101.4	80.2	83.4	140	145.9	130.5	down	--	--	--
BnaA09g46780D	113.3	116.7	108.2	95.7	93.6	89.6	up	Carbon fixation in photosynthetic organisms (ko00710);; Carbon metabolism (ko01200)	[G]	Carbohydrate transport and metabolism
BnaA09g47210D	109.7	119.4	118.3	100.3	95.9	89	up	Plant-pathogen interaction (ko04626)	[T]	Signal transduction mechanisms
BnaA09g56160D	106.4	109.7	99.7	78.3	88.2	84.6	up	--	--	--
BnaA09g56390D	97.5	84.9	92.8	120.2	110.4	111.9	down	SNARE interactions in vesicular transport (ko04130)	--	--
BnaA09g56570D	112.2	103.6	112.2	96.6	87	77.8	up	Photosynthesis - antenna proteins (ko00196)	--	--
BnaA10g00740D	110.5	118.2	105.8	95.7	87.6	91.7	up	--	[J]	Translation, ribosomal structure and biogenesis
BnaAnng04370D	92.1	89.7	100.8	116.1	119.7	111.4	down	--	--	--
BnaAnng12290D	128.9	114.6	130.7	95.6	107.2	108.5	up	--	--	--
BnaAnng37210D	86.2	76.2	96.1	101.3	111.7	122.2	down	--	[IR]	Lipid transport and metabolism;; General function prediction only
BnaAnng40570D	115.5	110.2	121.8	92.2	92	90	up	--	--	--
BnaC01g01600D	121.1	99.2	116	80.6	92.5	88.5	up	--	--	--
BnaC01g01780D	106.1	114.6	101.3	90.8	89.4	86	up	--	--	--
BnaC01g05680D	97.4	114	102.3	121.2	131.9	126.6	down	--	--	--
BnaC01g06380D	79	78.6	90.2	113.7	108.9	104.8	down	--	--	--
BnaC01g07140D	123.9	103.5	118.8	83.4	85.3	85.1	up	--	--	--
BnaC01g31610D	117.5	115.6	99	83.9	86.3	87.3	up	--	--	--
BnaC01g38800D	88.3	88	102.4	104.4	119.2	124.4	down	--	--	--
BnaC02g12830D	91.2	74.6	94.2	103.8	110.3	119.1	down	Starch and sucrose metabolism (ko00500)	[G]	Carbohydrate transport and metabolism
BnaC02g13260D	110.2	97.7	98.6	82.8	83.4	86.2	up	RNA transport (ko03013)	--	--
BnaC02g22700D	86.3	56.4	93.7	105	132.2	124.7	down	--	--	--
BnaC02g24890D	109.7	102.5	115	84.2	89.6	92.8	up	--	--	--
BnaC02g35090D	110.8	119.3	118.1	71.5	86.6	93.2	up	--	--	--
BnaC02g39270D	82.7	64.4	74.8	109.4	97.3	93.7	down	Cutin, suberine and wax biosynthesis (ko00073)	[T]	Signal transduction mechanisms
BnaC03g01700D	103.6	110.1	120	85.1	94.2	95.5	up	--	[T]	Signal transduction mechanisms
BnaC03g04350D	118.8	143.8	109.1	93.3	78.9	75.6	up	Fatty acid elongation (ko00062);; Biosynthesis of unsaturated fatty acids (ko01040);; Fatty acid metabolism (ko01212)	--	--
BnaC03g18770D	106.8	108.6	116.8	80.4	88.7	98.7	up	Spliceosome (ko03040)	[L]	Replication, recombination and repair
BnaC03g21530D	127.9	109.4	130	82.6	87	88.4	up	Glycerophospholipid metabolism (ko00564)	[M]	Cell wall/membrane/envelope biogenesis
BnaC03g28170D	97.5	106.6	87.1	133.4	120.1	118.3	down	--	--	--
BnaC03g30910D	128.8	123.6	122.8	84.3	93.9	92.3	up	--	--	--
BnaC03g34900D	85.6	85.6	95	110.7	97	112.4	down	--	--	--
BnaC03g37770D	94.9	83.9	107.4	130.7	121.8	117.9	down	--	--	--
BnaC03g38330D	92.7	77.8	94.7	101.6	111	116.9	down	--	--	--
BnaC03g40350D	108.8	118.9	129.9	98.2	86.9	89.2	up	--	[J]	Translation, ribosomal structure and biogenesis
BnaC03g56000D	85.2	75.2	91.8	117.8	101.2	104.5	down	--	--	--
BnaC04g28390D	114.8	110	107.6	91.1	88.7	83	up	RNA transport (ko03013);; mRNA surveillance pathway (ko03015);; RNA degradation (ko03018)	[J]	Translation, ribosomal structure and biogenesis
BnaC04g44750D	82.3	82.5	99.4	108.4	113.4	114.3	down	--	[E]	Amino acid transport and metabolism
BnaC05g00440D	94.1	81.9	90.4	112.6	105.2	103.9	down	--	[G]	Carbohydrate transport and metabolism
BnaC05g12820D	109.9	101.7	106.7	80.3	90.9	91.7	up	--	--	--
BnaC05g31280D	83	69.7	95.2	107.4	106.6	124.4	down	--	--	--
BnaC05g32170D	200.4	118.4	184.4	46.2	54	52.8	up	--	--	--
BnaC05g42430D	142	123.2	118.7	86.3	87.7	88.1	up	--	[P]	Inorganic ion transport and metabolism
BnaC06g01260D	122.9	102.9	112.1	84.6	93.8	91.7	up	--	[O]	Posttranslational modification, protein turnover, chaperones
BnaC06g01510D	51	77	68.7	134.4	107.7	118.3	down	--	--	--
BnaC07g00090D	98.1	92.1	94	111	115.2	117.1	down	--	--	--
BnaC07g11810D	79.6	74.2	84.3	116.4	113.9	120.4	down	--	--	--
BnaC07g19800D	106.9	103	88.5	125.3	119	117.8	down	--	--	--
BnaC07g26280D	131.6	126.6	146.6	79.4	93.5	98.3	up	--	[M]	Cell wall/membrane/envelope biogenesis
BnaC08g29490D	134.3	132.4	134.5	78	88.9	102.5	up	Citrate cycle (TCA cycle) (ko00020);; Glyoxylate and dicarboxylate metabolism (ko00630);; Carbon metabolism (ko01200);; 2-Oxocarboxylic acid metabolism (ko01210);; Biosynthesis of amino acids (ko01230)	[C]	Energy production and conversion
BnaC08g34010D	119.7	98.1	111.3	64.5	84.7	91.1	up	--	--	--
BnaC08g35140D	99.2	123.6	116.2	69.4	70.5	74.9	up	--	[J]	Translation, ribosomal structure and biogenesis
BnaC09g20300D	92.8	96.4	89.7	134.6	123.9	117.6	down	mRNA surveillance pathway (ko03015)	[J]	Translation, ribosomal structure and biogenesis
BnaC09g21480D	140.8	158.1	166.9	77.7	100.4	102.2	up	--	--	--
BnaCnng06770D	166.2	153.7	149	69.1	63.6	53.3	up	--	--	--
BnaCnng13270D	111.2	108	100.8	79.8	96.1	88.4	up	--	[G]	Carbohydrate transport and metabolism
BnaCnng16740D	93.1	94.7	91.7	113.6	120.3	106.2	down	--	--	--
BnaCnng26710D	108.1	108	110.5	90.8	89.2	88.3	up	Photosynthesis (ko00195)	[C]	Energy production and conversion
BnaCnng36210D	87.4	83.1	94.9	108.4	107.7	109.6	down	--	--	--
BnaCnng43910D	102.3	122.4	103.5	81.9	78.1	90.6	up	--	--	--
BnaCnng48720D	99.8	107	95.7	83.9	78.3	86.6	up	Ribosome (ko03010)	[J]	Translation, ribosomal structure and biogenesis
BnaCnng60890D	102.1	91.8	91.8	107.7	117.7	117.8	down	--	--	--
BnaCnng78690D	88.1	57.6	91.9	131	121.4	115.3	down	--	[E]	Amino acid transport and metabolism
Brassica_napus_newGene_4388	114.4	95.9	109.4	78.1	82.3	92	up	--	--	--
