# Supplementary material for: Analysis of Altered Flowering Related Genes in a Multi-Silique Rapeseed (Brassica napus L.) Line zws-ms Based on Combination of Genome, Transcriptome and Proteome Data
Source: Plants (Basel). 2023 Jun 23;12(13):2429. doi: 10.3390/plants12132429 (PMC10346454; doi:10.3390/plants12132429)
Supplement: Supplementary file 1 [file plants-12-02429-s001.zip › Table s3-191.xlsx]

## Sheet: Table s3-191
Table S3:The 191 specific DAPs in G2 group and their annotations.
#ID	P1MEK-1	P1MEK-2	P1MEK-3	P1XD-1	P1XD-2	P1XD-3	P1MEK_vs_P1XD_Pvalue	P1MEK_vs_P1XD_log2FC	P1MEK_vs_P1XD_(Pvalue_0.05_FC_1.2)_regulated	KEGG_pathway_annotation	COG_class	COG_class_annotation
BnaA01g02780D	114.4	122.9	109	82.4	92.3	99.8	0.0225079	-0.335216	down	Terpenoid backbone biosynthesis (ko00900)	[I]	Lipid transport and metabolism
BnaA01g10390D	90.2	76.4	86.3	116.2	111.6	101.5	0.0131272	0.380835	up	--	--	--
BnaA01g11840D	107.4	127	134.2	75.1	80.2	77.9	0.026777	-0.660488	down	Sulfur metabolism (ko00920)	[EH]	Amino acid transport and metabolism;; Coenzyme transport and metabolism
BnaA01g13280D	104.6	133.3	139	70.7	84.4	98	0.0398598	-0.574474	down	Ubiquinone and other terpenoid-quinone biosynthesis (ko00130);; Cysteine and methionine metabolism (ko00270);; Tyrosine metabolism (ko00350);; Phenylalanine metabolism (ko00360);; Phenylalanine, tyrosine and tryptophan biosynthesis (ko00400);; Isoquinoline alkaloid biosynthesis (ko00950);; Tropane, piperidine and pyridine alkaloid biosynthesis (ko00960);; Biosynthesis of amino acids (ko01230)	[E]	Amino acid transport and metabolism
BnaA01g13350D	115.8	97.9	108.5	85.3	80.4	73.5	0.0155758	-0.429739	down	--	--	--
BnaA01g14180D	123.5	111.9	108.6	84	100.8	83.3	0.0277993	-0.359637	down	Proteasome (ko03050)	--	--
BnaA01g15640D	112.8	132.8	117.9	84.3	91	82.8	0.016488	-0.494025	down	Glycolysis / Gluconeogenesis (ko00010);; Pentose phosphate pathway (ko00030);; Fructose and mannose metabolism (ko00051);; Carbon fixation in photosynthetic organisms (ko00710);; Carbon metabolism (ko01200);; Biosynthesis of amino acids (ko01230)	[G]	Carbohydrate transport and metabolism
BnaA01g21380D	113.9	122.2	114.5	81.7	97.1	94.1	0.0153877	-0.361454	down	--	[S]	Function unknown
BnaA01g21410D	93.6	79.2	93.9	113.6	103.2	104.1	0.0437811	0.266906	up	--	--	--
BnaA01g29410D	114.4	135.6	108.3	82.8	101.1	81.9	0.0448997	-0.430827	down	Glyoxylate and dicarboxylate metabolism (ko00630);; Carbon metabolism (ko01200);; Peroxisome (ko04146)	[CIR]	Energy production and conversion;; Lipid transport and metabolism;; General function prediction only
BnaA02g00100D	114.7	125.4	107.6	89.6	104	91.9	0.0397169	-0.284352	down	Citrate cycle (TCA cycle) (ko00020);; Cysteine and methionine metabolism (ko00270);; Pyruvate metabolism (ko00620);; Glyoxylate and dicarboxylate metabolism (ko00630);; Carbon fixation in photosynthetic organisms (ko00710);; Carbon metabolism (ko01200)	[C]	Energy production and conversion
BnaA02g06090D	83.7	91.1	88	116.3	105	105.9	0.0120187	0.316207	up	--	[E]	Amino acid transport and metabolism
BnaA02g07120D	70.1	66.3	65.8	145.4	136.5	107.2	0.0311632	0.944358	up	--	--	--
BnaA02g19000D	101.9	118.5	112.9	89.3	88.3	89.8	0.0448822	-0.317822	down	Folate biosynthesis (ko00790)	--	--
BnaA02g29320D	100.2	82.3	83.4	101.5	115.4	115	0.0434558	0.319865	up	Ribosome (ko03010)	--	--
BnaA02g32000D	143.8	148.8	145.6	46.7	75.1	77.1	0.0133158	-1.13955	down	--	--	--
BnaA03g01450D	89.2	84.5	92.4	101.4	112.2	112.8	0.0151116	0.294673	up	Ribosome (ko03010)	[J]	Translation, ribosomal structure and biogenesis
BnaA03g06340D	110.5	112.8	105.5	88.6	92.2	92.5	0.00398322	-0.266725	down	Ribosome biogenesis in eukaryotes (ko03008);; RNA transport (ko03013)	--	--
BnaA03g07610D	99.3	84.3	88.9	108.4	110.7	108.8	0.0499588	0.267	up	--	--	--
BnaA03g09220D	92.4	82.2	87	116.9	109.3	101.6	0.0188052	0.325453	up	--	--	--
BnaA03g16040D	124.8	111	112	84.2	102.3	98.2	0.0428804	-0.288815	down	--	--	--
BnaA03g18710D	123	115.8	113.7	98.2	97.9	83.4	0.0201028	-0.334775	down	--	[G]	Carbohydrate transport and metabolism
BnaA03g21970D	127.7	117.5	119.8	64.3	85.8	82	0.0106353	-0.65315	down	Glutathione metabolism (ko00480)	[O]	Posttranslational modification, protein turnover, chaperones
BnaA03g22060D	77.4	88.6	91.5	108.8	108.6	104.2	0.0276064	0.320695	up	--	--	--
BnaA03g23040D	109.6	115.8	113.6	92.1	93	93.8	0.00532313	-0.281537	down	--	[P]	Inorganic ion transport and metabolism
BnaA03g34810D	79.2	62.6	82	111	113.8	109	0.0216578	0.576774	up	Mismatch repair (ko03430)	[L]	Replication, recombination and repair
BnaA03g37780D	93.8	78.2	84.4	116	111.7	103.5	0.014136	0.369306	up	--	[IR]	Lipid transport and metabolism;; General function prediction only
BnaA03g39250D	116.6	125.2	114.4	87.7	88.9	86.1	0.00801768	-0.439271	down	Ascorbate and aldarate metabolism (ko00053);; Glutathione metabolism (ko00480)	[P]	Inorganic ion transport and metabolism
BnaA03g41900D	106	113.2	110.5	84.7	98	89.6	0.0215068	-0.275957	down	alpha-Linolenic acid metabolism (ko00592)	[QV]	Secondary metabolites biosynthesis, transport and catabolism;; Defense mechanisms
BnaA03g43830D	91.3	73.1	86.2	109.9	114.6	100.9	0.024122	0.376828	up	--	[IR]	Lipid transport and metabolism;; General function prediction only
BnaA03g45290D	129.1	101.2	132.6	84.8	76.8	80.5	0.0494239	-0.583969	down	--	--	--
BnaA03g53020D	97.1	107.6	103.6	78.2	94	83.5	0.0420135	-0.269883	down	--	[J]	Translation, ribosomal structure and biogenesis
BnaA03g59800D	125.2	108.5	110.8	92.2	88.6	80.2	0.0154091	-0.400454	down	Sulfur metabolism (ko00920)	[EH]	Amino acid transport and metabolism;; Coenzyme transport and metabolism
BnaA04g06270D	123.5	114.3	107.3	82.8	100.6	88.6	0.0262241	-0.343408	down	--	--	--
BnaA04g17960D	120.7	108.4	121.5	84.8	92.2	102.7	0.0259531	-0.325946	down	--	--	--
BnaA04g22180D	102.9	135.7	113.4	73	72.5	83.8	0.0382046	-0.618339	down	--	--	--
BnaA04g27920D	122.6	120.7	119.5	86	101.7	79.1	0.0388814	-0.443416	down	Glyoxylate and dicarboxylate metabolism (ko00630);; Carbon fixation in photosynthetic organisms (ko00710);; Carbon metabolism (ko01200)	[G]	Carbohydrate transport and metabolism
BnaA05g07300D	117.2	115.3	103.5	88.9	87.2	84.5	0.0206668	-0.366624	down	--	[G]	Carbohydrate transport and metabolism
BnaA05g14880D	105.9	139.4	128.1	70.5	93.5	91	0.0361671	-0.550225	down	--	--	--
BnaA05g14890D	102.4	137.1	128.3	69.3	92.3	85.6	0.0395778	-0.573243	down	Carotenoid biosynthesis (ko00906)	[G]	Carbohydrate transport and metabolism
BnaA05g19560D	113.4	130	113.4	86.1	92.6	106.2	0.041911	-0.32466	down	--	[V]	Defense mechanisms
BnaA05g19630D	92.1	79.4	91.1	111.2	97.9	106.4	0.0352998	0.264773	up	Phenylpropanoid biosynthesis (ko00940)	--	--
BnaA05g22730D	90.5	78.7	90.3	107.7	108.4	99.9	0.0207129	0.28419	up	Ribosome (ko03010)	[J]	Translation, ribosomal structure and biogenesis
BnaA05g30000D	114.1	133	112.5	94.3	101.8	89.3	0.043652	-0.333408	down	--	--	--
BnaA05g34360D	87.2	88.2	93.6	114.4	105.9	104.2	0.0118612	0.270612	up	--	[IR]	Lipid transport and metabolism;; General function prediction only
BnaA05g37080D	110.4	119.3	110.8	85.1	90.3	96.3	0.00639118	-0.32564	down	--	--	--
BnaA06g00780D	114.8	118.2	108.8	93	91	89.7	0.00834963	-0.320557	down	--	[O]	Posttranslational modification, protein turnover, chaperones
BnaA06g01420D	101.9	116.6	127.8	72.4	92.1	88.4	0.0340006	-0.453455	down	--	[IR]	Lipid transport and metabolism;; General function prediction only
BnaA06g01430D	103	124.5	145.5	60.5	73.7	80.2	0.0328802	-0.798871	down	--	[IR]	Lipid transport and metabolism;; General function prediction only
BnaA06g01540D	101.4	135.8	155.8	51.8	66	80.2	0.0359472	-0.989029	down	Carotenoid biosynthesis (ko00906)	[G]	Carbohydrate transport and metabolism
BnaA06g05390D	121.6	120.9	112.7	89.8	101.2	90.2	0.00757302	-0.337035	down	--	[M]	Cell wall/membrane/envelope biogenesis
BnaA06g05460D	84	95.9	102.1	105	124	121.2	0.0466656	0.312484	up	--	[G]	Carbohydrate transport and metabolism
BnaA06g11350D	103.7	120.2	115.9	89	96.2	95.5	0.0401421	-0.275657	down	--	--	--
BnaA06g16580D	118.1	122.4	110.2	87.6	105.1	90.7	0.032103	-0.307398	down	--	[GR]	Carbohydrate transport and metabolism;; General function prediction only
BnaA06g19450D	125.7	134.6	116.6	91	94.9	91.1	0.0186684	-0.444296	down	--	[O]	Posttranslational modification, protein turnover, chaperones
BnaA06g23130D	91.5	74.7	85.1	103.2	108.4	113.8	0.0186486	0.372804	up	Inositol phosphate metabolism (ko00562);; Sulfur metabolism (ko00920);; Phosphatidylinositol signaling system (ko04070)	[P]	Inorganic ion transport and metabolism
BnaA06g30200D	92.7	80.4	96.8	109.7	113.8	105.8	0.0391971	0.286978	up	--	--	--
BnaA06g32950D	91.3	80.9	86.8	117.6	105.8	107.7	0.007835	0.354315	up	Ribosome (ko03010)	--	--
BnaA06g33830D	126.7	115.8	121.6	85.1	96	92.6	0.00259964	-0.411739	down	--	--	--
BnaA06g39020D	93.9	82.6	96.3	111	107.3	116.4	0.0204901	0.295025	up	--	[M]	Cell wall/membrane/envelope biogenesis
BnaA07g10030D	95.9	65.4	81.3	107.3	123.1	111.8	0.0437089	0.49626	up	Ribosome (ko03010)	--	--
BnaA07g11450D	110.4	119.8	114	92.3	89.8	103.5	0.0235754	-0.269251	down	--	--	--
BnaA07g19600D	120.6	128.3	136.9	70	80.3	73.4	0.00135175	-0.786288	down	Linoleic acid metabolism (ko00591);; alpha-Linolenic acid metabolism (ko00592)	--	--
BnaA07g23180D	79.4	80.9	90.8	109.6	102.9	108.1	0.0095452	0.352512	up	--	--	--
BnaA07g23790D	96.3	95.2	80.5	116.4	127	107.7	0.0254651	0.368275	up	Ribosome (ko03010)	--	--
BnaA07g27830D	91.1	76.5	94	112	103.5	105.9	0.0484505	0.297007	up	--	--	--
BnaA07g30010D	110.5	146.5	166.6	52.4	59	67.4	0.0312417	-1.24436	down	--	--	--
BnaA07g32300D	123.5	123.3	103.3	93.5	98.6	81.4	0.0422994	-0.356226	down	--	[O]	Posttranslational modification, protein turnover, chaperones
BnaA07g38790D	123.5	150.2	117.2	83.5	89.1	90.6	0.0466971	-0.57064	down	Nitrogen metabolism (ko00910)	[P]	Inorganic ion transport and metabolism
BnaA08g00590D	81.9	85	84.3	109.8	110.7	103.9	0.0027094	0.368937	up	--	--	--
BnaA08g06260D	119.1	127.4	105.4	82.6	97.2	90.7	0.0306488	-0.379537	down	--	--	--
BnaA08g07380D	106.1	114.6	109.7	85.6	91.9	97.4	0.0144073	-0.265307	down	--	--	--
BnaA08g07630D	115.3	122.5	106.3	92.2	103.9	86.1	0.0429747	-0.28611	down	--	--	--
BnaA08g15920D	111.4	115.1	117	83.2	90.1	90.6	0.00136253	-0.380319	down	Phenylpropanoid biosynthesis (ko00940)	[G]	Carbohydrate transport and metabolism
BnaA08g19980D	91.5	76.9	90.1	110.9	109	103.8	0.0273781	0.324493	up	Ribosome (ko03010)	[J]	Translation, ribosomal structure and biogenesis
BnaA08g23510D	94.2	81.6	90.8	112.5	107.5	106.5	0.0187535	0.292406	up	Ribosome (ko03010)	[J]	Translation, ribosomal structure and biogenesis
BnaA08g28900D	110.1	125.8	112.2	84.9	97.8	96.5	0.0243301	-0.318203	down	--	[C]	Energy production and conversion
BnaA08g31480D	103.2	116.7	104.4	85.4	84.7	98.7	0.0421626	-0.270796	down	--	--	--
BnaA09g00220D	102.7	117	112.6	84.2	91.2	97.9	0.0275516	-0.282001	down	--	--	--
BnaA09g01640D	112.5	114.8	113	88.2	93.2	97	0.010583	-0.289648	down	--	--	--
BnaA09g01870D	114.2	121	113.7	88	92.6	99.1	0.00579926	-0.318933	down	--	[S]	Function unknown
BnaA09g08290D	124.4	143	119.3	79.5	97.7	75.3	0.0109351	-0.614931	down	Alanine, aspartate and glutamate metabolism (ko00250);; Glycine, serine and threonine metabolism (ko00260);; Glyoxylate and dicarboxylate metabolism (ko00630);; Carbon metabolism (ko01200);; Peroxisome (ko04146)	[EF]	Amino acid transport and metabolism;; Nucleotide transport and metabolism
BnaA09g16160D	103.6	107.2	118.6	88.6	90.6	93.3	0.0427899	-0.273584	down	--	--	--
BnaA09g16230D	121.1	115.7	111.6	85	103.4	97.5	0.0424323	-0.285234	down	--	[O]	Posttranslational modification, protein turnover, chaperones
BnaA09g16950D	117.4	114.6	101.3	93.2	80.2	96.8	0.0410683	-0.302794	down	--	[R]	General function prediction only
BnaA09g20320D	117.7	125.3	106.4	90.6	103.2	94.2	0.0436552	-0.278811	down	Oxidative phosphorylation (ko00190);; Photosynthesis (ko00195)	[C]	Energy production and conversion
BnaA09g29790D	109.5	112.2	100.2	89.1	84.4	92.4	0.0175492	-0.275729	down	Tryptophan metabolism (ko00380);; Glucosinolate biosynthesis (ko00966);; 2-Oxocarboxylic acid metabolism (ko01210)	--	--
BnaA09g32650D	95.7	81.1	90.7	115.4	116.7	108.7	0.0136247	0.349386	up	--	--	--
BnaA09g35560D	124.4	104.9	118.5	93.4	86.8	97.9	0.0364356	-0.322654	down	--	[P]	Inorganic ion transport and metabolism
BnaA09g41080D	93.6	79.7	84.1	109.6	109.4	97.4	0.0268254	0.297738	up	--	--	--
BnaA09g45690D	90.8	83.8	94.8	112.6	114.8	100.9	0.0249381	0.285265	up	--	[J]	Translation, ribosomal structure and biogenesis
BnaA09g48220D	113.7	121.2	108.2	89.1	93.9	98.1	0.0140185	-0.287546	down	Glutathione metabolism (ko00480)	[O]	Posttranslational modification, protein turnover, chaperones
BnaA09g56750D	94.6	77	92.4	114.4	108.2	103.2	0.0441649	0.303449	up	--	--	--
BnaA10g22800D	92.4	81.3	94.8	101.7	112.6	121.4	0.0381348	0.32225	up	Flavonoid biosynthesis (ko00941)	[Q]	Secondary metabolites biosynthesis, transport and catabolism
BnaAnng13040D	94.7	75	84.8	102.5	103.5	114.7	0.0391108	0.333559	up	--	--	--
BnaAnng19130D	123.6	178.1	141.3	67.2	78	74.3	0.0390287	-1.01309	down	--	--	--
BnaAnng21120D	85.4	75.2	83.5	115.6	113.4	103.6	0.00398205	0.446316	up	--	--	--
BnaAnng35150D	105	111.9	111.7	89.3	89.5	89.4	0.0124048	-0.293023	down	Ubiquinone and other terpenoid-quinone biosynthesis (ko00130);; Cysteine and methionine metabolism (ko00270);; Tyrosine metabolism (ko00350);; Phenylalanine metabolism (ko00360);; Phenylalanine, tyrosine and tryptophan biosynthesis (ko00400);; Isoquinoline alkaloid biosynthesis (ko00950);; Tropane, piperidine and pyridine alkaloid biosynthesis (ko00960);; Biosynthesis of amino acids (ko01230)	[E]	Amino acid transport and metabolism
BnaAnng35580D	89.7	80.8	80.5	117.5	110.5	99	0.0240417	0.381603	up	--	[J]	Translation, ribosomal structure and biogenesis
BnaAnng36100D	87.8	76	92.3	115.2	111	106.4	0.0185215	0.377081	up	--	--	--
BnaAnng37410D	103.5	105.7	111.1	87.6	86.4	91.4	0.00407437	-0.271255	down	Ubiquinone and other terpenoid-quinone biosynthesis (ko00130);; Cysteine and methionine metabolism (ko00270);; Tyrosine metabolism (ko00350);; Phenylalanine metabolism (ko00360);; Phenylalanine, tyrosine and tryptophan biosynthesis (ko00400);; Isoquinoline alkaloid biosynthesis (ko00950);; Tropane, piperidine and pyridine alkaloid biosynthesis (ko00960);; Biosynthesis of amino acids (ko01230)	[E]	Amino acid transport and metabolism
BnaC01g06270D	119.7	114.6	104.3	83.5	100.4	85.5	0.0311791	-0.329832	down	Oxidative phosphorylation (ko00190);; Photosynthesis (ko00195)	[C]	Energy production and conversion
BnaC01g08080D	137.4	117.7	119.3	83.4	108.8	81.2	0.0416762	-0.453567	down	Glyoxylate and dicarboxylate metabolism (ko00630);; Carbon metabolism (ko01200);; Peroxisome (ko04146)	[CIR]	Energy production and conversion;; Lipid transport and metabolism;; General function prediction only
BnaC01g08820D	113.8	106.6	116.4	78.6	86.4	85.9	0.00193291	-0.42478	down	--	[R]	General function prediction only
BnaC01g15060D	110	127.2	128.1	70.4	82.5	89.8	0.00749843	-0.589908	down	Ubiquinone and other terpenoid-quinone biosynthesis (ko00130);; Cysteine and methionine metabolism (ko00270);; Tyrosine metabolism (ko00350);; Phenylalanine metabolism (ko00360);; Phenylalanine, tyrosine and tryptophan biosynthesis (ko00400);; Isoquinoline alkaloid biosynthesis (ko00950);; Tropane, piperidine and pyridine alkaloid biosynthesis (ko00960);; Biosynthesis of amino acids (ko01230)	[E]	Amino acid transport and metabolism
BnaC01g20070D	83.4	98.7	82.9	110.1	128.1	106.9	0.0361397	0.381022	up	Ribosome (ko03010)	[J]	Translation, ribosomal structure and biogenesis
BnaC01g28790D	99.5	109.5	123.2	81.2	88.8	79.2	0.0406839	-0.414748	down	--	[R]	General function prediction only
BnaC01g37130D	107.9	102	118.1	79.4	87	86.3	0.017855	-0.37627	down	--	[I]	Lipid transport and metabolism
BnaC02g00320D	110.6	124.4	99.5	74.9	89.8	78.8	0.0313093	-0.458084	down	--	--	--
BnaC02g02550D	84.2	71.6	92.2	101.3	108.1	120.1	0.0291646	0.409938	up	Ribosome (ko03010)	[J]	Translation, ribosomal structure and biogenesis
BnaC02g13540D	112.5	128.4	107.8	88.3	90.3	99.4	0.0430352	-0.326901	down	--	--	--
BnaC02g15950D	122.9	114.8	116.6	83.7	91.5	81.8	0.00126513	-0.463203	down	Linoleic acid metabolism (ko00591);; alpha-Linolenic acid metabolism (ko00592)	--	--
BnaC02g45740D	90	96.2	90.9	114.1	107.7	110.9	0.00229522	0.263815	up	--	--	--
BnaC02g47150D	74.4	67.1	93	108.6	113.3	114.4	0.0419441	0.520161	up	--	--	--
BnaC03g01750D	86.4	83.3	91.1	106.6	107.6	113.9	0.00222944	0.331192	up	--	[J]	Translation, ribosomal structure and biogenesis
BnaC03g38540D	126.5	145.8	113.5	83.2	103.3	85.9	0.0351599	-0.502126	down	Glyoxylate and dicarboxylate metabolism (ko00630);; Carbon metabolism (ko01200);; Peroxisome (ko04146)	[CIR]	Energy production and conversion;; Lipid transport and metabolism;; General function prediction only
BnaC03g42350D	111.7	114.7	108.4	89.5	91.8	96	0.00190635	-0.271852	down	--	[G]	Carbohydrate transport and metabolism
BnaC03g42480D	90.1	78.8	85.4	115.5	105.4	97	0.0370334	0.322042	up	--	--	--
BnaC03g45180D	122.7	120.3	115.9	83.7	103	85.3	0.032819	-0.399975	down	Alanine, aspartate and glutamate metabolism (ko00250);; Glycine, serine and threonine metabolism (ko00260);; Glyoxylate and dicarboxylate metabolism (ko00630);; Carbon metabolism (ko01200);; Peroxisome (ko04146)	[EF]	Amino acid transport and metabolism;; Nucleotide transport and metabolism
BnaC03g48530D	78.1	83.6	96.2	110.2	109.4	97.9	0.0451875	0.299945	up	--	--	--
BnaC03g49290D	113.8	128.9	112.7	75.4	92.1	101.1	0.0402295	-0.403984	down	--	--	--
BnaC03g50130D	91.1	74.9	88.2	108.5	106.6	102.4	0.039104	0.320793	up	--	--	--
BnaC03g60340D	109	125.5	110.1	83.4	94.3	101.4	0.0431023	-0.304141	down	Oxidative phosphorylation (ko00190);; Phagosome (ko04145)	[C]	Energy production and conversion
BnaC03g60960D	113	123.2	109.3	86.5	99.5	88.1	0.015104	-0.333983	down	Photosynthesis (ko00195)	--	--
BnaC03g65220D	103.2	112.4	119.5	88.4	88.3	83.9	0.0256283	-0.362755	down	Ubiquinone and other terpenoid-quinone biosynthesis (ko00130);; Cysteine and methionine metabolism (ko00270);; Tyrosine metabolism (ko00350);; Phenylalanine metabolism (ko00360);; Phenylalanine, tyrosine and tryptophan biosynthesis (ko00400);; Isoquinoline alkaloid biosynthesis (ko00950);; Tropane, piperidine and pyridine alkaloid biosynthesis (ko00960);; Biosynthesis of amino acids (ko01230)	[E]	Amino acid transport and metabolism
BnaC03g66190D	104.3	117.4	107	87	93.9	88	0.0207952	-0.289702	down	Terpenoid backbone biosynthesis (ko00900)	[I]	Lipid transport and metabolism
BnaC03g77680D	113.7	131.5	135.9	68	77.6	80.6	0.00602079	-0.752571	down	--	[R]	General function prediction only
BnaC04g01900D	104.8	102.2	115.7	81.9	94.6	85.4	0.0227685	-0.301178	down	--	--	--
BnaC04g05700D	126.2	109.5	116.2	89.3	102.1	84.6	0.0240915	-0.350497	down	--	[G]	Carbohydrate transport and metabolism
BnaC04g13820D	102.1	122.1	111.2	91.4	83.9	95.8	0.0443886	-0.307058	down	--	--	--
BnaC04g36140D	113.6	130.9	119.2	77.9	91.5	73.3	0.00577838	-0.583575	down	--	--	--
BnaC04g39940D	86.9	83.3	91.2	109.6	107.9	102.4	0.00349803	0.291362	up	--	--	--
BnaC04g41510D	120	120.1	110	75.1	90.9	100.9	0.0489091	-0.391468	down	Glutathione metabolism (ko00480)	[O]	Posttranslational modification, protein turnover, chaperones
BnaC04g45800D	79.1	88.6	93.7	105.4	117.7	106.2	0.0180779	0.333143	up	--	--	--
BnaC04g46560D	124.7	124.9	113.2	88.3	106.1	85.9	0.0293986	-0.372203	down	--	[G]	Carbohydrate transport and metabolism
BnaC04g54480D	84.3	81	92.4	107.3	112.3	101.5	0.010274	0.31733	up	--	--	--
BnaC04g55840D	106.2	122.2	113.5	85.7	86.9	99.4	0.021732	-0.329968	down	--	[R]	General function prediction only
BnaC05g23270D	128.9	118.9	123.7	83.1	106.2	85.6	0.0343083	-0.434455	down	Photosynthesis (ko00195)	--	--
BnaC05g27530D	114.1	121.3	100.2	78.8	94.2	93	0.0455133	-0.335316	down	--	--	--
BnaC05g27930D	111	119.9	107.5	79	93.5	98.5	0.0401485	-0.320437	down	--	--	--
BnaC05g35890D	104.3	132.6	120.7	80.4	96.1	89.5	0.0446532	-0.42692	down	Endocytosis (ko04144)	--	--
BnaC05g42110D	117.9	110.5	130.6	79.6	88.9	95.1	0.0145595	-0.445633	down	--	[P]	Inorganic ion transport and metabolism
BnaC06g06390D	98.8	78.8	93	105.8	118.5	122	0.0323372	0.355861	up	--	--	--
BnaC06g09680D	105.2	142.6	124.6	69.6	89.7	90.7	0.0419821	-0.574925	down	--	--	--
BnaC06g18870D	117.7	146.3	137.8	68.7	79.7	72.9	0.0112212	-0.860474	down	Linoleic acid metabolism (ko00591);; alpha-Linolenic acid metabolism (ko00592)	--	--
BnaC06g26170D	115.5	117.8	107.1	87.6	97.8	91.3	0.00872773	-0.298908	down	Glycine, serine and threonine metabolism (ko00260);; Glyoxylate and dicarboxylate metabolism (ko00630);; Carbon metabolism (ko01200)	[CHR]	Energy production and conversion;; Coenzyme transport and metabolism;; General function prediction only
BnaC06g30560D	98.3	81.8	89.9	115.6	107.2	104.8	0.0351463	0.278976	up	--	--	--
BnaC06g33320D	122.4	144.9	176.2	52.1	51.4	58.8	0.0244485	-1.45027	down	--	--	--
BnaC06g34250D	113.8	136.5	162.7	54.2	72.8	65.6	0.0235295	-1.10053	down	--	--	--
BnaC06g36750D	118.7	120	103.3	90.2	99.5	86	0.0334922	-0.310897	down	--	[O]	Posttranslational modification, protein turnover, chaperones
BnaC06g38980D	112	130.5	111.5	87.6	89.7	85.1	0.0346327	-0.431982	down	--	[R]	General function prediction only
BnaC06g43890D	106.9	125.5	111.6	87.4	91.7	102.3	0.0456474	-0.289786	down	--	[G]	Carbohydrate transport and metabolism
BnaC07g04280D	86.8	87.9	79.4	105.3	107.3	100.8	0.00521653	0.302609	up	--	[O]	Posttranslational modification, protein turnover, chaperones
BnaC07g05360D	121.2	109.3	119.2	85.8	92.7	84	0.00419179	-0.4138	down	Photosynthesis (ko00195)	[C]	Energy production and conversion
BnaC07g11110D	111	115.2	124.2	77.5	83.5	102.7	0.0433395	-0.410105	down	Fatty acid elongation (ko00062);; Biosynthesis of unsaturated fatty acids (ko01040);; Fatty acid metabolism (ko01212)	--	--
BnaC07g18630D	115.2	118.9	107.5	90	101.6	91.4	0.0172651	-0.271506	down	Endocytosis (ko04144)	[R]	General function prediction only
BnaC07g29840D	98.3	90.9	84.8	109.4	121.9	104.4	0.0379062	0.292997	up	--	--	--
BnaC07g36930D	96.7	84.5	92.5	116.5	109.1	104.3	0.0205241	0.269433	up	--	[O]	Posttranslational modification, protein turnover, chaperones
BnaC07g39950D	81.8	85.7	94.2	114.2	101.6	104.7	0.0205288	0.29241	up	--	--	--
BnaC07g42720D	102.3	117.7	117.1	86.8	89.8	98.8	0.0340502	-0.291648	down	--	[F]	Nucleotide transport and metabolism
BnaC07g43520D	88	77.1	93.9	115.3	100.8	101.3	0.0466673	0.29335	up	--	--	--
BnaC08g06690D	114.8	152.4	119.8	69.5	92.2	92.7	0.0428354	-0.605235	down	--	--	--
BnaC08g18860D	94.7	90.7	84.4	104.4	124.1	117.1	0.0300204	0.357213	up	--	[O]	Posttranslational modification, protein turnover, chaperones
BnaC08g19430D	87.6	83.3	91.3	103	110	104	0.00460274	0.273815	up	--	--	--
BnaC08g20570D	94.9	74.8	91.6	119.1	109.7	105.8	0.0378426	0.35673	up	--	--	--
BnaC08g22910D	80.4	66.5	78.3	139.8	117.7	115.3	0.0105243	0.727195	up	--	--	--
BnaC08g31740D	118.9	106.5	117.6	85.8	85.6	93.2	0.00803242	-0.374396	down	--	--	--
BnaC08g33430D	125.9	132	116.5	81.4	101.5	82.2	0.0135755	-0.498044	down	--	--	--
BnaC09g20650D	91.1	64.2	83.5	103.2	116.5	115.4	0.0374045	0.488789	up	--	[K]	Transcription
BnaC09g32050D	95.1	99	85.1	122	103.5	117.4	0.0416886	0.296489	up	--	--	--
BnaC09g37720D	87.6	82.3	92.7	107.9	104.6	111.8	0.006883	0.304462	up	--	--	--
BnaC09g40920D	110	111.4	110.6	94.3	90.3	84.4	0.0167056	-0.303577	down	Ribosome biogenesis in eukaryotes (ko03008);; RNA transport (ko03013)	--	--
BnaC09g52200D	76.4	80.1	77.5	114.1	126.1	109.7	0.0124978	0.580434	up	--	--	--
BnaCnng10890D	108.6	121.2	105.3	81.5	95.1	85.1	0.0190561	-0.356678	down	Pyrimidine metabolism (ko00240);; Alanine, aspartate and glutamate metabolism (ko00250)	[F]	Nucleotide transport and metabolism
BnaCnng12500D	126.2	134.8	120.4	81	84	94.3	0.00219325	-0.556683	down	Oxidative phosphorylation (ko00190)	--	--
BnaCnng12800D	109.3	145.7	117.2	84.2	72.1	92.2	0.0450133	-0.582832	down	Oxidative phosphorylation (ko00190)	[CP]	Energy production and conversion;; Inorganic ion transport and metabolism
BnaCnng14300D	83.5	68.2	77.3	122.2	98.6	112.9	0.0179911	0.543204	up	--	--	--
BnaCnng18640D	88.4	62.2	72	133.5	118.2	104.7	0.0170811	0.679044	up	--	--	--
BnaCnng24070D	93.6	77.1	88.5	110.1	109.4	102.6	0.0324629	0.313443	up	--	[J]	Translation, ribosomal structure and biogenesis
BnaCnng31040D	110.5	113.1	100.9	86	89.4	86.9	0.0239726	-0.307001	down	--	[G]	Carbohydrate transport and metabolism
BnaCnng35330D	113.7	109	110.3	86.7	98	91.4	0.0167438	-0.270331	down	Endocytosis (ko04144)	--	--
BnaCnng38620D	115.5	157.9	172.2	48.5	68.5	56.7	0.0239075	-1.35915	down	Linoleic acid metabolism (ko00591);; alpha-Linolenic acid metabolism (ko00592)	--	--
BnaCnng42990D	76.6	77.1	82.1	129.8	130.8	103.1	0.0382128	0.625185	up	--	--	--
BnaCnng45980D	91.3	77.4	89.9	113.8	97.6	104.5	0.0416199	0.288746	up	--	--	--
BnaCnng53320D	109.3	109.7	127.8	82.4	85.7	89.6	0.029299	-0.428411	down	--	[G]	Carbohydrate transport and metabolism
BnaCnng56810D	112.4	126.6	116.1	84.6	100.5	103.8	0.0442288	-0.297655	down	--	[R]	General function prediction only
BnaCnng68190D	109.9	123.2	105.9	86.9	97.9	82.5	0.0270617	-0.342825	down	Steroid biosynthesis (ko00100)	[O]	Posttranslational modification, protein turnover, chaperones
BnaCnng69590D	124.9	120.4	127.5	83.4	85.6	94.4	0.00174118	-0.501147	down	--	--	--
Brassica_napus_newGene_4574	118.1	129.8	114.3	83.5	100.4	87.2	0.0121109	-0.417961	down	--	[G]	Carbohydrate transport and metabolism
Brassica_napus_newGene_6951	120.1	131.1	109	73.5	100.4	89.3	0.0345185	-0.452639	down	--	--	--
Brassica_napus_newGene_8362	121.4	125.5	116.1	82.2	105.6	94.8	0.0432697	-0.361208	down	--	[O]	Posttranslational modification, protein turnover, chaperones
