# Supplementary material for: Analysis of Altered Flowering Related Genes in a Multi-Silique Rapeseed (Brassica napus L.) Line zws-ms Based on Combination of Genome, Transcriptome and Proteome Data
Source: Plants (Basel). 2023 Jun 23;12(13):2429. doi: 10.3390/plants12132429 (PMC10346454; doi:10.3390/plants12132429)
Supplement: Supplementary file 1 [file plants-12-02429-s001.zip › Table s4-1173.xlsx]

## Sheet: Sheet1
Table S4: The 1173 flowering-related genes in Brassica napus.
	Gene ID	Pathways
1	BnaA02g06490D	aging pathway
2	BnaA03g22100D
3	BnaA04g24340D
4	BnaA04g27550D
5	BnaA05g02680D
6	BnaA06g10370D
7	BnaA07g12050D
8	BnaA07g13990D
9	BnaA07g17550D
10	BnaA07g19900D
11	BnaA09g54740D
12	BnaA09g56690D
13	BnaA10g12950D
14	BnaC03g26480D
15	BnaC03g27870D
16	BnaC04g02520D
17	BnaC04g15640D
18	BnaC04g23930D
19	BnaC04g48120D
20	BnaC04g48150D
21	BnaC05g11960D
22	BnaC06g15540D
23	BnaC06g16200D
24	BnaC06g19200D
25	BnaC07g16190D
26	BnaC08g25840D
27	BnaC08g38720D
28	BnaC09g13430D
29	BnaC09g35430D
30	BnaA03g13580D	aging pathway + hormones pathway
31	BnaA05g24340D
32	BnaC09g34550D
33	BnaA06g01110D
34	BnaC06g41420D
35	BnaC05g38350D
36	BnaA01g28740D
37	BnaA04g19840D
38	BnaA05g09840D
39	BnaA05g14670D
40	BnaC01g36290D
41	BnaC03g16490D
42	BnaC03g18800D
43	BnaC06g10070D
44	BnaA01g00650D	autonomous pathway
45	BnaA01g02900D
46	BnaA01g04650D
47	BnaA01g05410D
48	BnaA01g07150D
49	BnaA01g07210D
50	BnaA01g10280D
51	BnaA01g10590D
52	BnaA01g12900D
53	BnaA01g14040D
54	BnaA01g19030D
55	BnaA01g23620D
56	BnaA01g25550D
57	BnaA01g34130D
58	BnaA01g36060D
59	BnaA01g37140D
60	BnaA02g01030D
61	BnaA02g01670D
62	BnaA02g02580D
63	BnaA02g03130D
64	BnaA02g05430D
65	BnaA02g06350D
66	BnaA02g07770D
67	BnaA02g11340D
68	BnaA02g15530D
69	BnaA02g20680D
70	BnaA02g20880D
71	BnaA02g22550D
72	BnaA02g24350D
73	BnaA02g26550D
74	BnaA02g29370D
75	BnaA02g29490D
76	BnaA02g30530D
77	BnaA02g33000D
78	BnaA02g33010D
79	BnaA02g33410D
80	BnaA02g34480D
81	BnaA03g03410D
82	BnaA03g04360D
83	BnaA03g04760D
84	BnaA03g09860D
85	BnaA03g13220D
86	BnaA03g13740D
87	BnaA03g18140D
88	BnaA03g21230D
89	BnaA03g24480D
90	BnaA03g26720D
91	BnaA03g27110D
92	BnaA03g28670D
93	BnaA03g31180D
94	BnaA03g32000D
95	BnaA03g38200D
96	BnaA03g38370D
97	BnaA03g39560D
98	BnaA03g39940D
99	BnaA03g42200D
100	BnaA03g45730D
101	BnaA03g46840D
102	BnaA03g51000D
103	BnaA03g51290D
104	BnaA03g52750D
105	BnaA03g55410D
106	BnaA03g56870D
107	BnaA03g58630D
108	BnaA04g00160D
109	BnaA04g02460D
110	BnaA04g10360D
111	BnaA04g11900D
112	BnaA04g12350D
113	BnaA04g12820D
114	BnaA04g13850D
115	BnaA04g16720D
116	BnaA04g18070D
117	BnaA04g18180D
118	BnaA04g25980D
119	BnaA04g26180D
120	BnaA04g26610D
121	BnaA04g27780D
122	BnaA05g03310D
123	BnaA05g04460D
124	BnaA05g04850D
125	BnaA05g05000D
126	BnaA05g06280D
127	BnaA05g08530D
128	BnaA05g12760D
129	BnaA05g13810D
130	BnaA05g16620D
131	BnaA05g20100D
132	BnaA05g22000D
133	BnaA05g26370D
134	BnaA05g27210D
135	BnaA05g30580D
136	BnaA05g33850D
137	BnaA05g35660D
138	BnaA06g00390D
139	BnaA06g01520D
140	BnaA06g02340D
141	BnaA06g04690D
142	BnaA06g06380D
143	BnaA06g09230D
144	BnaA06g12580D
145	BnaA06g15750D
146	BnaA06g16550D
147	BnaA06g16730D
148	BnaA06g18030D
149	BnaA06g18290D
150	BnaA06g18770D
151	BnaA06g19360D
152	BnaA06g19710D
153	BnaA06g20690D
154	BnaA06g21130D
155	BnaA06g21490D
156	BnaA06g22530D
157	BnaA06g23100D
158	BnaA06g23890D
159	BnaA06g29740D
160	BnaA06g31220D
161	BnaA06g31230D
162	BnaA06g31340D
163	BnaA06g34030D
164	BnaA06g36120D
165	BnaA06g36240D
166	BnaA06g36250D
167	BnaA06g38830D
168	BnaA06g38840D
169	BnaA07g00410D
170	BnaA07g01200D
171	BnaA07g04710D
172	BnaA07g16430D
173	BnaA07g17090D
174	BnaA07g19540D
175	BnaA07g23410D
176	BnaA07g24970D
177	BnaA07g33020D
178	BnaA07g33460D
179	BnaA08g00100D
180	BnaA08g00600D
181	BnaA08g05910D
182	BnaA08g06940D
183	BnaA08g12690D
184	BnaA08g13310D
185	BnaA08g16730D
186	BnaA08g19010D
187	BnaA08g22640D
188	BnaA08g22960D
189	BnaA08g24010D
190	BnaA08g24020D
191	BnaA09g01290D
192	BnaA09g05590D
193	BnaA09g05610D
194	BnaA09g06090D
195	BnaA09g06460D
196	BnaA09g06920D
197	BnaA09g08310D
198	BnaA09g09860D
199	BnaA09g12680D
200	BnaA09g14270D
201	BnaA09g16090D
202	BnaA09g17890D
203	BnaA09g19140D
204	BnaA09g20140D
205	BnaA09g22410D
206	BnaA09g25710D
207	BnaA09g34410D
208	BnaA09g36650D
209	BnaA09g37880D
210	BnaA09g41060D
211	BnaA09g41880D
212	BnaA09g42540D
213	BnaA09g43450D
214	BnaA09g44120D
215	BnaA09g46810D
216	BnaA09g50210D
217	BnaA09g51200D
218	BnaA09g51930D
219	BnaA09g52030D
220	BnaA09g57120D
221	BnaA10g00800D
222	BnaA10g03140D
223	BnaA10g08130D
224	BnaA10g08150D
225	BnaA10g13230D
226	BnaA10g14240D
227	BnaA10g14250D
228	BnaA10g15080D
229	BnaA10g17060D
230	BnaA10g18810D
231	BnaA10g19490D
232	BnaA10g21980D
233	BnaA10g22400D
234	BnaA10g23140D
235	BnaA10g24300D
236	BnaA10g24360D
237	BnaA10g25980D
238	BnaA10g27050D
239	BnaA10g29210D
240	BnaAnng01760D
241	BnaAnng02150D
242	BnaAnng04340D
243	BnaAnng05660D
244	BnaAnng06710D
245	BnaAnng06810D
246	BnaAnng09410D
247	BnaAnng11080D
248	BnaAnng15950D
249	BnaAnng20340D
250	BnaAnng21040D
251	BnaAnng21610D
252	BnaAnng29480D
253	BnaAnng33220D
254	BnaAnng35580D
255	BnaAnng36410D
256	BnaAnng40930D
257	BnaAnng41290D
258	BnaC01g01630D
259	BnaC01g04170D
260	BnaC01g07310D
261	BnaC01g08630D
262	BnaC01g08780D
263	BnaC01g12120D
264	BnaC01g16540D
265	BnaC01g24570D
266	BnaC01g24580D
267	BnaC01g28990D
268	BnaC01g29000D
269	BnaC01g32500D
270	BnaC01g41280D
271	BnaC01g41470D
272	BnaC01g42510D
273	BnaC01g44770D
274	BnaC01g44800D
275	BnaC01g44950D
276	BnaC02g01940D
277	BnaC02g03860D
278	BnaC02g04790D
279	BnaC02g10840D
280	BnaC02g15870D
281	BnaC02g19290D
282	BnaC02g20770D
283	BnaC02g27000D
284	BnaC02g32140D
285	BnaC02g34760D
286	BnaC02g37430D
287	BnaC02g37590D
288	BnaC02g38900D
289	BnaC02g41170D
290	BnaC02g41760D
291	BnaC02g41970D
292	BnaC02g42040D
293	BnaC02g43430D
294	BnaC02g46750D
295	BnaC03g02630D
296	BnaC03g04840D
297	BnaC03g05900D
298	BnaC03g06300D
299	BnaC03g12490D
300	BnaC03g16650D
301	BnaC03g25530D
302	BnaC03g25540D
303	BnaC03g29110D
304	BnaC03g31120D
305	BnaC03g31630D
306	BnaC03g32110D
307	BnaC03g33790D
308	BnaC03g34160D
309	BnaC03g35740D
310	BnaC03g36510D
311	BnaC03g41120D
312	BnaC03g41750D
313	BnaC03g41760D
314	BnaC03g45020D
315	BnaC03g49330D
316	BnaC03g50300D
317	BnaC03g51150D
318	BnaC03g52010D
319	BnaC03g52360D
320	BnaC03g54010D
321	BnaC03g54980D
322	BnaC03g55290D
323	BnaC03g55680D
324	BnaC03g55950D
325	BnaC03g57650D
326	BnaC03g60350D
327	BnaC03g61540D
328	BnaC03g65140D
329	BnaC03g68260D
330	BnaC03g69110D
331	BnaC03g70390D
332	BnaC03g71020D
333	BnaC03g73540D
334	BnaC03g76780D
335	BnaC03g77370D
336	BnaC04g02920D
337	BnaC04g03880D
338	BnaC04g04190D
339	BnaC04g04380D
340	BnaC04g04390D
341	BnaC04g06510D
342	BnaC04g06520D
343	BnaC04g09610D
344	BnaC04g20970D
345	BnaC04g24300D
346	BnaC04g26190D
347	BnaC04g32650D
348	BnaC04g33800D
349	BnaC04g34750D
350	BnaC04g34770D
351	BnaC04g40080D
352	BnaC04g42250D
353	BnaC04g44420D
354	BnaC04g50050D
355	BnaC04g50180D
356	BnaC04g50670D
357	BnaC04g56280D
358	BnaC05g00860D
359	BnaC05g05920D
360	BnaC05g10640D
361	BnaC05g14140D
362	BnaC05g23780D
363	BnaC05g24350D
364	BnaC05g28860D
365	BnaC05g31460D
366	BnaC05g31520D
367	BnaC05g41310D
368	BnaC05g45040D
369	BnaC05g48830D
370	BnaC05g49100D
371	BnaC06g04580D
372	BnaC06g05580D
373	BnaC06g07220D
374	BnaC06g08330D
375	BnaC06g10880D
376	BnaC06g11900D
377	BnaC06g15290D
378	BnaC06g18780D
379	BnaC06g26680D
380	BnaC06g37540D
381	BnaC06g38010D
382	BnaC06g41850D
383	BnaC07g00300D
384	BnaC07g01640D
385	BnaC07g01700D
386	BnaC07g11440D
387	BnaC07g17710D
388	BnaC07g17720D
389	BnaC07g18570D
390	BnaC07g18980D
391	BnaC07g21870D
392	BnaC07g25280D
393	BnaC07g25380D
394	BnaC07g27000D
395	BnaC07g30990D
396	BnaC07g33290D
397	BnaC07g35230D
398	BnaC07g37950D
399	BnaC07g39060D
400	BnaC07g42080D
401	BnaC07g43120D
402	BnaC07g43150D
403	BnaC07g44870D
404	BnaC07g45240D
405	BnaC07g47820D
406	BnaC07g48700D
407	BnaC07g48710D
408	BnaC07g48720D
409	BnaC07g49730D
410	BnaC08g03220D
411	BnaC08g10470D
412	BnaC08g17530D
413	BnaC08g17980D
414	BnaC08g21200D
415	BnaC08g25320D
416	BnaC08g28240D
417	BnaC08g29740D
418	BnaC08g35000D
419	BnaC08g35180D
420	BnaC08g36330D
421	BnaC08g36680D
422	BnaC08g39660D
423	BnaC08g40170D
424	BnaC08g44420D
425	BnaC08g44440D
426	BnaC08g46010D
427	BnaC08g49130D
428	BnaC08g49360D
429	BnaC09g00450D
430	BnaC09g01940D
431	BnaC09g05150D
432	BnaC09g05170D
433	BnaC09g06420D
434	BnaC09g08560D
435	BnaC09g08570D
436	BnaC09g08580D
437	BnaC09g09900D
438	BnaC09g13010D
439	BnaC09g14800D
440	BnaC09g14810D
441	BnaC09g16850D
442	BnaC09g16860D
443	BnaC09g19210D
444	BnaC09g21080D
445	BnaC09g24400D
446	BnaC09g27450D
447	BnaC09g33680D
448	BnaC09g35620D
449	BnaC09g36560D
450	BnaC09g37430D
451	BnaC09g40240D
452	BnaC09g42570D
453	BnaC09g46370D
454	BnaC09g46960D
455	BnaC09g47700D
456	BnaC09g48960D
457	BnaC09g54540D
458	BnaCnng01640D
459	BnaCnng02320D
460	BnaCnng03440D
461	BnaCnng05600D
462	BnaCnng07840D
463	BnaCnng09360D
464	BnaCnng09390D
465	BnaCnng09530D
466	BnaCnng10240D
467	BnaCnng11710D
468	BnaCnng15380D
469	BnaCnng15690D
470	BnaCnng18930D
471	BnaCnng23620D
472	BnaCnng28100D
473	BnaCnng29900D
474	BnaCnng30150D
475	BnaCnng31940D
476	BnaCnng35940D
477	BnaCnng36870D
478	BnaCnng38760D
479	BnaCnng44620D
480	BnaCnng47600D
481	BnaCnng51240D
482	BnaCnng53220D
483	BnaCnng61100D
484	BnaCnng69220D
485	BnaCnng71640D
486	BnaCnng73230D
487	BnaCnng73760D
488	BnaCnng77410D
489	BnaUnng01510D
490	BnaUnng02290D
491	BnaUnng03590D
492	BnaUnng05060D
493	BnaA03g24270D	autonomous pathway + clock and photoperiod pathway
494	BnaC03g28850D
495	BnaA01g06810D	aging pathway + vernalization
496	BnaA04g13630D
497	BnaA08g13150D
498	BnaAnng10940D
499	BnaC01g08200D
500	BnaC03g68030D
501	BnaC04g35880D
502	BnaA02g14040D	ambient temperature
503	BnaA02g34510D
504	BnaA03g19970D
505	BnaA04g24760D
506	BnaA06g39930D
507	BnaA09g28670D
508	BnaA09g37540D
509	BnaAnng34750D
510	BnaAnng39110D
511	BnaC01g40470D
512	BnaC02g00490D
513	BnaC02g18650D
514	BnaC02g43420D
515	BnaC02g43470D
516	BnaC03g05370D
517	BnaC03g23970D
518	BnaC04g23220D
519	BnaC04g48630D
520	BnaC05g20560D
521	BnaC07g22390D
522	BnaC08g29580D
523	BnaCnng33070D
524	BnaCnng55460D
525	BnaC01g21860D	ambient temperature + autonomous pathway
526	BnaA01g35360D
527	BnaA01g17510D
528	BnaA01g00050D	clock and photoperiod pathway
529	BnaA01g00160D
530	BnaA01g01090D
531	BnaA01g01640D
532	BnaA01g02090D
533	BnaA01g02620D
534	BnaA01g08940D
535	BnaA01g10930D
536	BnaA01g11940D
537	BnaA01g28800D
538	BnaA01g36620D
539	BnaA01g37390D
540	BnaA02g01270D
541	BnaA02g07010D
542	BnaA02g14180D
543	BnaA02g15970D
544	BnaA02g16710D
545	BnaA02g17110D
546	BnaA02g25600D
547	BnaA02g30270D
548	BnaA02g30480D
549	BnaA02g32550D
550	BnaA02g35200D
551	BnaA02g35510D
552	BnaA02g36130D
553	BnaA03g01490D
554	BnaA03g04040D
555	BnaA03g04490D
556	BnaA03g17330D
557	BnaA03g18200D
558	BnaA03g20850D
559	BnaA03g21350D
560	BnaA03g22340D
561	BnaA03g24400D
562	BnaA03g30130D
563	BnaA03g31330D
564	BnaA03g33970D
565	BnaA03g34390D
566	BnaA03g36180D
567	BnaA03g36630D
568	BnaA03g40160D
569	BnaA03g45160D
570	BnaA03g53230D
571	BnaA03g55080D
572	BnaA03g58570D
573	BnaA04g00890D
574	BnaA04g02430D
575	BnaA04g09490D
576	BnaA04g11930D
577	BnaA04g12880D
578	BnaA04g12890D
579	BnaA04g13050D
580	BnaA04g15260D
581	BnaA04g15930D
582	BnaA04g19110D
583	BnaA04g19980D
584	BnaA04g21250D
585	BnaA04g21270D
586	BnaA04g22790D
587	BnaA04g24150D
588	BnaA04g24390D
589	BnaA04g24450D
590	BnaA05g00290D
591	BnaA05g01050D
592	BnaA05g01090D
593	BnaA05g01470D
594	BnaA05g02500D
595	BnaA05g02720D
596	BnaA05g02850D
597	BnaA05g04230D
598	BnaA05g06890D
599	BnaA05g09110D
600	BnaA05g11360D
601	BnaA05g12750D
602	BnaA05g12950D
603	BnaA05g14700D
604	BnaA05g14710D
605	BnaA05g17250D
606	BnaA05g18250D
607	BnaA05g22950D
608	BnaA05g24250D
609	BnaA05g29980D
610	BnaA05g30270D
611	BnaA05g34990D
612	BnaA05g37380D
613	BnaA06g05230D
614	BnaA06g05470D
615	BnaA06g07470D
616	BnaA06g13420D
617	BnaA06g13440D
618	BnaA06g16420D
619	BnaA06g17950D
620	BnaA06g21870D
621	BnaA06g23320D
622	BnaA06g25880D
623	BnaA06g26980D
624	BnaA06g27360D
625	BnaA06g30130D
626	BnaA06g30140D
627	BnaA06g33420D
628	BnaA06g37240D
629	BnaA06g37950D
630	BnaA06g39620D
631	BnaA07g01230D
632	BnaA07g01240D
633	BnaA07g01250D
634	BnaA07g03000D
635	BnaA07g13290D
636	BnaA07g14740D
637	BnaA07g16420D
638	BnaA07g20350D
639	BnaA07g24230D
640	BnaA07g28120D
641	BnaA07g30150D
642	BnaA07g34920D
643	BnaA08g06290D
644	BnaA08g10160D
645	BnaA08g14840D
646	BnaA08g15410D
647	BnaA08g16830D
648	BnaA08g18270D
649	BnaA08g19480D
650	BnaA08g19490D
651	BnaA08g19870D
652	BnaA08g25980D
653	BnaA08g27870D
654	BnaA08g28420D
655	BnaA09g04740D
656	BnaA09g04840D
657	BnaA09g05170D
658	BnaA09g05410D
659	BnaA09g09050D
660	BnaA09g18400D
661	BnaA09g27210D
662	BnaA09g28640D
663	BnaA09g29270D
664	BnaA09g30390D
665	BnaA09g36710D
666	BnaA09g36820D
667	BnaA09g38340D
668	BnaA09g40710D
669	BnaA09g42630D
670	BnaA09g44220D
671	BnaA09g46770D
672	BnaA09g48410D
673	BnaA09g48620D
674	BnaA09g50090D
675	BnaA09g54180D
676	BnaA09g57260D
677	BnaA10g00780D
678	BnaA10g02550D
679	BnaA10g03990D
680	BnaA10g11600D
681	BnaA10g12530D
682	BnaA10g12930D
683	BnaA10g16590D
684	BnaA10g18430D
685	BnaA10g26930D
686	BnaA10g29830D
687	BnaA10g29990D
688	BnaAnng00500D
689	BnaAnng08290D
690	BnaAnng11790D
691	BnaAnng13370D
692	BnaAnng17890D
693	BnaAnng22700D
694	BnaAnng22720D
695	BnaAnng24480D
696	BnaAnng28280D
697	BnaAnng29770D
698	BnaAnng41280D
699	BnaC01g00960D
700	BnaC01g01080D
701	BnaC01g02120D
702	BnaC01g02720D
703	BnaC01g03240D
704	BnaC01g03860D
705	BnaC01g13590D
706	BnaC01g31600D
707	BnaC01g35600D
708	BnaC01g36140D
709	BnaC01g39760D
710	BnaC01g40810D
711	BnaC01g41050D
712	BnaC02g03470D
713	BnaC02g04360D
714	BnaC02g09900D
715	BnaC02g11400D
716	BnaC02g21390D
717	BnaC02g33400D
718	BnaC02g36010D
719	BnaC02g38670D
720	BnaC02g38810D
721	BnaC02g48700D
722	BnaC02g48860D
723	BnaC03g00040D
724	BnaC03g01790D
725	BnaC03g02740D
726	BnaC03g02750D
727	BnaC03g05640D
728	BnaC03g06030D
729	BnaC03g18300D
730	BnaC03g20830D
731	BnaC03g21730D
732	BnaC03g24910D
733	BnaC03g25720D
734	BnaC03g35440D
735	BnaC03g39380D
736	BnaC03g39830D
737	BnaC03g41610D
738	BnaC03g42040D
739	BnaC03g42780D
740	BnaC03g47080D
741	BnaC03g47560D
742	BnaC03g50000D
743	BnaC03g50810D
744	BnaC03g58740D
745	BnaC03g60270D
746	BnaC03g64560D
747	BnaC03g64850D
748	BnaC03g65970D
749	BnaC03g68360D
750	BnaC03g72620D
751	BnaC03g76870D
752	BnaC04g00170D
753	BnaC04g00590D
754	BnaC04g00640D
755	BnaC04g01130D
756	BnaC04g02260D
757	BnaC04g02580D
758	BnaC04g05080D
759	BnaC04g05600D
760	BnaC04g05610D
761	BnaC04g06490D
762	BnaC04g07760D
763	BnaC04g10470D
764	BnaC04g11750D
765	BnaC04g16750D
766	BnaC04g21960D
767	BnaC04g26220D
768	BnaC04g31720D
769	BnaC04g33790D
770	BnaC04g35150D
771	BnaC04g39220D
772	BnaC04g44370D
773	BnaC04g46650D
774	BnaC04g46660D
775	BnaC04g48190D
776	BnaC04g48260D
777	BnaC04g52750D
778	BnaC05g00840D
779	BnaC05g02520D
780	BnaC05g04110D
781	BnaC05g06520D
782	BnaC05g07820D
783	BnaC05g09200D
784	BnaC05g14960D
785	BnaC05g14990D
786	BnaC05g18020D
787	BnaC05g20570D
788	BnaC05g21930D
789	BnaC05g22130D
790	BnaC05g30200D
791	BnaC05g36390D
792	BnaC05g37390D
793	BnaC05g38270D
794	BnaC05g44310D
795	BnaC05g44630D
796	BnaC05g47520D
797	BnaC05g50970D
798	BnaC05g50980D
799	BnaC06g04380D
800	BnaC06g10100D
801	BnaC06g11890D
802	BnaC06g12130D
803	BnaC06g12530D
804	BnaC06g15270D
805	BnaC06g19840D
806	BnaC06g28080D
807	BnaC06g33590D
808	BnaC06g33600D
809	BnaC06g35860D
810	BnaC06g39850D
811	BnaC06g42820D
812	BnaC06g43390D
813	BnaC07g02620D
814	BnaC07g02630D
815	BnaC07g02670D
816	BnaC07g02690D
817	BnaC07g08800D
818	BnaC07g22870D
819	BnaC07g26580D
820	BnaC07g26830D
821	BnaC07g29960D
822	BnaC07g36540D
823	BnaC07g37100D
824	BnaC07g37120D
825	BnaC07g45520D
826	BnaC07g45850D
827	BnaC07g46230D
828	BnaC07g47480D
829	BnaC08g00670D
830	BnaC08g01640D
831	BnaC08g06410D
832	BnaC08g06800D
833	BnaC08g13990D
834	BnaC08g18750D
835	BnaC08g20340D
836	BnaC08g24430D
837	BnaC08g25270D
838	BnaC08g28320D
839	BnaC08g28520D
840	BnaC08g30500D
841	BnaC08g33210D
842	BnaC08g35090D
843	BnaC08g35830D
844	BnaC08g36780D
845	BnaC08g40840D
846	BnaC08g42390D
847	BnaC08g42660D
848	BnaC08g42880D
849	BnaC08g44590D
850	BnaC09g04380D
851	BnaC09g04740D
852	BnaC09g05250D
853	BnaC09g06250D
854	BnaC09g09270D
855	BnaC09g09560D
856	BnaC09g20320D
857	BnaC09g25510D
858	BnaC09g32640D
859	BnaC09g34850D
860	BnaC09g35410D
861	BnaC09g41990D
862	BnaC09g44190D
863	BnaC09g48710D
864	BnaC09g54190D
865	BnaCnng03230D
866	BnaCnng04580D
867	BnaCnng04590D
868	BnaCnng06510D
869	BnaCnng07450D
870	BnaCnng08160D
871	BnaCnng08440D
872	BnaCnng10830D
873	BnaCnng12240D
874	BnaCnng19880D
875	BnaCnng22820D
876	BnaCnng37560D
877	BnaCnng37600D
878	BnaCnng37790D
879	BnaCnng43250D
880	BnaCnng45140D
881	BnaCnng51090D
882	BnaCnng52990D
883	BnaCnng56130D
884	BnaCnng61810D
885	BnaCnng62790D
886	BnaCnng67920D
887	BnaCnng69170D
888	BnaCnng76740D
889	BnaA01g12710D	flower development and apical meristem response pathway
890	BnaA01g16970D
891	BnaA01g26700D
892	BnaA01g34730D
893	BnaA02g33230D
894	BnaA02g35830D
895	BnaA03g34820D
896	BnaA03g53830D
897	BnaA08g19710D
898	BnaA09g05900D
899	BnaA09g21280D
900	BnaA10g26300D
901	BnaC01g01710D
902	BnaC01g14440D
903	BnaC01g20720D
904	BnaC01g34090D
905	BnaC02g44500D
906	BnaC03g01440D
907	BnaC03g56640D
908	BnaC05g51920D
909	BnaC06g25500D
910	BnaC09g23670D
911	BnaCnng10680D
912	BnaCnng23770D
913	BnaCnng39690D
914	BnaCnng71740D
915	BnaC07g38990D	flower development and apical meristem response pathway + flowering time integrator
916	BnaCnng78500D
917	BnaA03g05650D
918	BnaA03g39820D
919	BnaA07g08950D
920	BnaA07g24360D
921	BnaA07g27710D
922	BnaA09g05500D
923	BnaA09g19420D
924	BnaA09g28040D
925	BnaAnng06660D
926	BnaC02g41870D
927	BnaC03g07350D
928	BnaC05g21200D
929	BnaC06g29980D
930	BnaC07g49790D
931	BnaC09g22090D
932	BnaCnng52780D
933	BnaCnng52790D
934	BnaA01g13920D
935	BnaA03g46780D
936	BnaA06g39070D
937	BnaC01g16370D
938	BnaCnng24550D
939	BnaCnng78420D
940	BnaA02g12130D	flowering time integrator
941	BnaA03g13630D
942	BnaA03g56880D
943	BnaA04g12990D
944	BnaA04g26320D
945	BnaA05g05010D
946	BnaA07g25310D
947	BnaA07g33120D
948	BnaA09g42480D
949	BnaA10g22080D
950	BnaC02g23820D
951	BnaC02g45250D
952	BnaC03g16530D
953	BnaC04g14850D
954	BnaC04g35060D
955	BnaC04g50370D
956	BnaC04g53290D
957	BnaC08g34920D
958	BnaC09g46500D
959	BnaC09g46540D
960	BnaCnng36880D
961	BnaA01g03890D	hormones pathway
962	BnaA01g03950D
963	BnaA01g11120D
964	BnaA01g35230D
965	BnaA02g11210D
966	BnaA02g18900D
967	BnaA02g19810D
968	BnaA03g15880D
969	BnaA03g26050D
970	BnaA03g47400D
971	BnaA03g52290D
972	BnaA03g55500D
973	BnaA04g00210D
974	BnaA04g20250D
975	BnaA05g09290D
976	BnaA05g15510D
977	BnaA05g17600D
978	BnaA05g32640D
979	BnaA06g10250D
980	BnaA06g27290D
981	BnaA06g34810D
982	BnaA07g07480D
983	BnaA07g19530D
984	BnaA07g34940D
985	BnaA07g39200D
986	BnaA07g39210D
987	BnaA08g09770D
988	BnaA08g17610D
989	BnaA08g27130D
990	BnaA09g01090D
991	BnaA09g04770D
992	BnaA09g13940D
993	BnaA09g18700D
994	BnaA09g20650D
995	BnaA09g26500D
996	BnaA09g55590D
997	BnaA09g57140D
998	BnaA10g01100D
999	BnaA10g07740D
1000	BnaA10g17240D
1001	BnaA10g23640D
1002	BnaAnng01990D
1003	BnaAnng04000D
1004	BnaAnng19660D
1005	BnaAnng21090D
1006	BnaAnng36120D
1007	BnaC01g05260D
1008	BnaC01g05280D
1009	BnaC01g05470D
1010	BnaC01g12610D
1011	BnaC01g17380D
1012	BnaC02g01710D
1013	BnaC02g15510D
1014	BnaC02g23180D
1015	BnaC03g02920D
1016	BnaC03g19010D
1017	BnaC03g21150D
1018	BnaC03g21160D
1019	BnaC03g30630D
1020	BnaC03g59610D
1021	BnaC03g64300D
1022	BnaC03g64330D
1023	BnaC04g02480D
1024	BnaC04g10690D
1025	BnaC04g21040D
1026	BnaC05g01200D
1027	BnaC05g11920D
1028	BnaC05g23000D
1029	BnaC05g27010D
1030	BnaC05g27020D
1031	BnaC05g46680D
1032	BnaC05g47760D
1033	BnaC06g38910D
1034	BnaC06g39870D
1035	BnaC07g09260D
1036	BnaC07g20900D
1037	BnaC07g27790D
1038	BnaC07g28840D
1039	BnaC07g29700D
1040	BnaC07g36630D
1041	BnaC07g39650D
1042	BnaC07g44050D
1043	BnaC08g38810D
1044	BnaC09g00230D
1045	BnaC09g04240D
1046	BnaC09g04280D
1047	BnaC09g28120D
1048	BnaC09g28130D
1049	BnaC09g40420D
1050	BnaC09g48370D
1051	BnaC09g52270D
1052	BnaCnng11850D
1053	BnaCnng28010D
1054	BnaCnng35770D
1055	BnaCnng55170D
1056	BnaCnng68300D
1057	BnaCnng69280D
1058	BnaCnng76580D
1059	BnaA01g13990D	sugar signal
1060	BnaA01g33280D
1061	BnaA02g18920D
1062	BnaA02g18930D
1063	BnaA02g22520D
1064	BnaA02g29720D
1065	BnaA03g08110D
1066	BnaA03g27640D
1067	BnaA03g46830D
1068	BnaA03g48650D
1069	BnaA05g34100D
1070	BnaA06g11450D
1071	BnaA06g11460D
1072	BnaA06g30310D
1073	BnaA06g31030D
1074	BnaA06g36290D
1075	BnaA07g00920D
1076	BnaA07g22680D
1077	BnaA07g34230D
1078	BnaA09g10080D
1079	BnaA09g50820D
1080	BnaA10g07730D
1081	BnaA10g14710D
1082	BnaC01g16480D
1083	BnaC02g20830D
1084	BnaC02g25020D
1085	BnaC02g30780D
1086	BnaC02g30790D
1087	BnaC02g37730D
1088	BnaC03g10290D
1089	BnaC03g32650D
1090	BnaC05g13090D
1091	BnaC05g48600D
1092	BnaC06g23590D
1093	BnaC06g39000D
1094	BnaC07g01200D
1095	BnaC07g17680D
1096	BnaC07g25610D
1097	BnaC07g39050D
1098	BnaC07g50330D
1099	BnaC09g10170D
1100	BnaC09g37040D
1101	BnaCnng29110D
1102	BnaCnng44490D
1103	BnaCnng59960D
1104	BnaCnng76910D
1105	BnaA01g12700D	vernalization
1106	BnaA01g15570D
1107	BnaA01g26330D
1108	BnaA02g00370D
1109	BnaA02g08140D
1110	BnaA02g28220D
1111	BnaA02g34520D
1112	BnaA02g34550D
1113	BnaA03g02820D
1114	BnaA03g10310D
1115	BnaA03g15630D
1116	BnaA03g21310D
1117	BnaA03g35020D
1118	BnaA03g45650D
1119	BnaA03g48030D
1120	BnaA05g01530D
1121	BnaA05g03780D
1122	BnaA05g09820D
1123	BnaA05g17020D
1124	BnaA05g21140D
1125	BnaA06g07840D
1126	BnaA06g21270D
1127	BnaA06g24000D
1128	BnaA06g25100D
1129	BnaA07g05650D
1130	BnaA07g38170D
1131	BnaA08g08130D
1132	BnaA08g10540D
1133	BnaA08g19930D
1134	BnaA08g24520D
1135	BnaA09g25530D
1136	BnaA09g29300D
1137	BnaA09g39320D
1138	BnaAnng11220D
1139	BnaC01g14430D
1140	BnaC01g18490D
1141	BnaC01g33680D
1142	BnaC02g11530D
1143	BnaC02g36310D
1144	BnaC03g04170D
1145	BnaC03g12980D
1146	BnaC03g18830D
1147	BnaC03g24710D
1148	BnaC03g25650D
1149	BnaC03g40730D
1150	BnaC03g52270D
1151	BnaC03g57010D
1152	BnaC03g74580D
1153	BnaC04g01060D
1154	BnaC04g03390D
1155	BnaC05g09250D
1156	BnaC05g29870D
1157	BnaC05g34060D
1158	BnaC05g50950D
1159	BnaC06g42880D
1160	BnaC07g07230D
1161	BnaC07g37730D
1162	BnaC07g37750D
1163	BnaC08g09340D
1164	BnaC08g30180D
1165	BnaC08g31470D
1166	BnaC08g48270D
1167	BnaCnng05170D
1168	BnaCnng11040D
1169	BnaCnng12340D
1170	BnaCnng29230D
1171	BnaCnng57290D
1172	BnaCnng60320D
1173	BnaCnng64000D
Note: This table was originated from Wang et al.[22], and was simplified and revised slightly.
